# Supplementary material for: Barriers to Care Encounter: A Model That Empowers Underserved Populations and Promotes Cross-Cultural Preparedness in Medical Students
Source: MedEdPORTAL. 2026 Jun 11;22:11608. doi: 10.15766/mep_2374-8265.11608 (PMC13253653; doi:10.15766/mep_2374-8265.11608)
Supplement: Supplementary file 1 — SP Case.docxLecture and Prebrief.pptxStudent Preencounter Instructions.docxStudent Guide for Gathering a History.docxPreencounter Survey.docxCommunication Skills Checklist.docxDebrief Discussion Questions.docxPostencounter Debrief Presentation.pptxPostencounter Survey.docxRecruitment Flyer.docxCase Overview and SP Training.docx [file mep_2374-8265.11608-s001.zip]

Archive with 12 entries (12 files):
- A. SP Case.docx
- B. Lecture and Prebrief.pptx
- C. Student Preencounter Instructions.docx
- D. Student Guide for Gathering a History.docx
- E. Preencounter Survey.docx
- F. Communication Skills Checklist.docx
- G. Debrief Discussion Questions.docx
- H. Postencounter Debrief Presentation.pptx
- I. Postencounter Survey.docx
- J. Recruitment Flyer.docx
- K. Case Overview and SP Training.docx
- _Educational Summary Report_11608.pdf
